# Supplementary material for: A Novel Selenium Polysaccharide Alleviates the Manganese (Mn)-Induced Toxicity in Hep G2 Cells and Caenorhabditis elegans
Source: Int J Mol Sci. 2022 Apr 7;23(8):4097. doi: 10.3390/ijms23084097 (PMC9029073; doi:10.3390/ijms23084097)
Supplement: Supplementary file 1 [file ijms-23-04097-s001.zip]

Archive with 1 entries (1 files):
- ijms-1661140-supplementary.pdf
